# Supplementary material for: BRNI: Modular analysis of transcriptional regulatory programs
Source: BMC Bioinformatics. 2009 May 20;10:155. doi: 10.1186/1471-2105-10-155 (PMC2694189; doi:10.1186/1471-2105-10-155)
Supplement: Additional file 1 — Table S1. Gene composition of the 16 core modules. The full gene list of each of the 16 learned core transcriptional modules. For each of the member genes, whenever a clear orthologous gene was found in S. cerevisiae [22], the annotation of that gene is shown too. Genes shown in italics are cell cycle regulators that did not participate in the model learning (due to missing values), and were later associated to one of the modules based on expression profile similarity. [file 1471-2105-10-155-S1.xls]

## Sheet: Nachman_TableS1
		Table S1 - The 16 learned core gene modules
	ORF	gene	synonym	description	S. cerev ortholog	ORF	synonym	description
Module 1
	SPAC1834.04	hht1		histone H3	HHT1	YBR010W	BUR5|SIN2	One of two identical histone H3 proteins (see also HHT2); core histone required for chromatin assembly, involved in heterochromatin-mediated telomeric and HM silencing; regulated by acetylation, methylation, and mitotic phosphorylation	histone H3 (HHT1 and HHT2 code for identical proteins)
	SPAC1834.03c	hhf1	h4.1	histone H4	HHF2	YNL030W		One of two identical histone H4 proteins (see also HHF1); core histone required for chromatin assembly and chromosome function; contributes to telomeric silencing; N-terminal domain involved in maintaining genomic integrity	histone H4 (HHF1 and HHF2 code for identical proteins)
	SPBC8D2.04	hht2	h3.2	histone H3
	SPBC1105.12	h4.3	hhf3	histone H4	HHF1	YBR009C		One of two identical histone H4 proteins (see also HHF2); core histone required for chromatin assembly and chromosome function; contributes to telomeric silencing; N-terminal domain involved in maintaining genomic integrity	histone H4 (HHF1 and HHF2 code for identical proteins)
	SPBC8D2.03c	hhf2	ams3, h4.2	histone H4
	SPBC1105.11c	h3.3	hht3	histone H3	HHT2	YNL031C		One of two identical histone H3 proteins (see also HHT1); core histone required for chromatin assembly, involved in heterochromatin-mediated telomeric and HM silencing; regulated by acetylation, methylation, and mitotic phosphorylation	histone H3 (HHT1 and HHT2 code for identical proteins)
	SPCC622.09	htb1		histone H2B	HTB2	YBL002W		One of two nearly identical (see HTB1) histone H2B subtypes required for chromatin assembly and chromosome function; Rad6p-Bre1p-Lge1p mediated ubiquitination regulates transcriptional activation, meiotic DSB formation and H3 methylation	histone H2B (HTB1 and HTB2 code for nearly identical proteins)
Module 2
	SPAC821.09	eng1		endo-1,3-beta-glucanase Eng1
	SPAPB1E7.10	rpc17		DNA-directed RNA polymerase III complex subunit Rpc17	RPC17	YJL011C		RNA polymerase III subunit C17; physically interacts with C31, C11, and TFIIIB70; may be involved in the recruitment of pol III by the preinitiation complex	C17
	SPAC1F7.05	cdc22		ribonucleoside reductase large subunit Cdc22	RNR3	YIL066C	DIN1|RIR3	Ribonucleotide-diphosphate reductase (RNR), large subunit; the RNR complex catalyzes the rate-limiting step in dNTP synthesis and is regulated by DNA replication and DNA damage checkpoint pathways via localization of the small subunits	ribonucleotide reductase, large (R1) subunit
	SPAC644.05c			deoxyuridine 5'-triphosphate nucleotidohydrolase	DUT1	YBR252W		dUTPase, catalyzes the hydrolysis of dUTP to dUMP and PPi and thereby prevents the incorporation of uracil into DNA during replication	dUTP pyrophosphatase
	SPAC19G12.16c	adg2	SPAC23A1.01c	glycoprotein
	SPAPYUG7.03c	mid2		anillin homologue Mid2	BUD4	YJR092W		Protein involved in bud-site selection and required for axial budding pattern; localizes with septins to bud neck in mitosis and may constitute an axial landmark for next round of budding; potential Cdc28p substrate
	SPAPJ760.03c	adg1		glycoprotein
	SPBC1709.12	rid1		GTPase binding protein Rid1
	SPBC27.04			sequence orphan
	SPBC3E7.12c	chr1	cfh4	chitin synthase regulatory factor	SKT5	YBL061C	CAL2|CHS4|CSD4	Activator of Chs3p (chitin synthase III), recruits Chs3p to the bud neck via interaction with Bni4p; has similarity to Shc1p, which activates Chs3p during sporulation
	SPCC1322.10			glycoprotein	BSC1	YDL037C		Protein of unconfirmed function, similar to cell surface flocculin Muc1p; ORF exhibits genomic organization compatible with a translational readthrough-dependent mode of expression
	SPCC18.01c	adg3	SPCC74.07c	beta-glucosidase
	SPAPB2B4.03	cig2	cyc17	cyclin Cig2	CLB1	YGR108W		G2/M cyclin
	SPCC290.04	ams2	SPCC4F11.01	cell cycle regulated GATA-type transcription factor Ams2	GZF3	YJL110C		GATA zinc finger transcription factor
Module 3
	SPAC1039.01			amino acid permease family
	SPAC869.02c			nitric oxide dioxygenase	YHB1	YGR234W	YHB4	Nitric oxide oxidoreductase, flavohemoglobin involved in nitric oxide detoxification; plays a role in the oxidative and nitrosative stress responses	flavohemoglobin
	SPAC139.02c	oac1		anion transporter	OAC1	YKL120W		Mitochondrial inner membrane transporter, transports oxaloacetate, sulfate, and thiosulfate; member of the mitochondrial carrier family	oxaloacetate transport protein
	SPAC9.07c			GTPase	RBG1	YAL036C	FUN11	Member of the DRG family of GTP-binding proteins; interacts with translating ribosomes and with Tma46p
	SPAC5H10.06c	adh4		alcohol dehydrogenase	ADH4	YGL256W	NRC465|ZRG5	Alcohol dehydrogenase type IV, dimeric enzyme demonstrated to be zinc-dependent despite sequence similarity to iron-activated alcohol dehydrogenases; transcription is induced in response to zinc deficiency; alcohol dehydrogenase isoenzyme IV	alcohol dehydrogenase isoenzyme IV
	SPBC365.16			sequence orphan
	SPBC1271.08c			sequence orphan
	SPBC1271.07c			N-acetyltransferase
	SPBC8E4.03			agmatinase 2
	SPCC1235.11			conserved eukaryotic protein	MAK31	YCR020C-A	LSM9|SMX1	Non-catalytic subunit of N-terminal acetyltransferase of the NatC type; required for replication of dsRNA virus; member of the Sm protein family
	SPCP1E11.08			ribosome biogenesis protein	NSA2	YER126C		Constituent of 66S pre-ribosomal particles, involved in 60S ribosomal subunit biogenesis
	SPCC1827.06c			aspartate semialdehyde dehydrogenase	HOM2	YDR158W		Aspartic beta semi-aldehyde dehydrogenase, catalyzes the second step in the common pathway for methionine and threonine biosynthesis; expression regulated by Gcn4p and the general control of amino acid synthesis	aspartic beta semi-aldehyde dehydrogenase
Module 4
	SPAC23C4.13	bet1		SNARE	BET1	YIL004C	SLY12	Type II membrane protein required for vesicular transport between the endoplasmic reticulum and Golgi complex; v-SNARE with similarity to synaptobrevins
	SPAC144.14	klp8		kinesin-like protein Klp8	CIN8	YEL061C	KSL2|SDS15	Kinesin motor protein involved in mitotic spindle assembly and chromosome segregation
	SPAC821.08c	slp1		sleepy homolog Slp1	CDC20	YGL116W	PAC5	Cell-cycle regulated activator of anaphase-promoting complex/cyclosome (APC/C), which is required for metaphase/anaphase transition; directs ubiquitination of mitotic cyclins, Pds1p, and other anaphase inhibitors; potential Cdc28p substrate	anaphase promoting complex (APC) subunit
	SPAC20G8.05c	cdc15		cell division control protein Cdc15	HOF1	YMR032W	CYK2	Bud neck-localized, SH3 domain-containing protein required for cytokinesis; regulates actomyosin ring dynamics and septin localization; interacts with the formins, Bni1p and Bnr1p, and with Cyk3p, Vrp1p, and Bni5p
	SPAC1705.03c		SPAC23H4.19	GPI anchored protein
	SPAC13G7.04c	mac1		membrane anchored protein Mac1	RIM9	YMR063W		Protein of unknown function, involved in the proteolytic activation of Rim101p in response to alkaline pH; has similarity to A. nidulans PalI; putative membrane protein
	SPAC19B12.02c			GPI anchored protein	GAS2	YLR343W		Putative 1,3-beta-glucanosyltransferase, has similarity to Gas1p
	SPBC32F12.10			phosphoglucomutase	PGM1	YKL127W		Phosphoglucomutase, minor isoform; catalyzes the conversion from glucose-1-phosphate to glucose-6-phosphate, which is a key step in hexose metabolism	phosphoglucomutase minor isoform
	SPBC1105.05	exg1		glucan 1,3-beta-glucosidase I/II precursor
	SPBC1198.07c			mannan endo-1,6-alpha-mannosidase
	SPCC757.12			alpha-amylase homolog
	SPAC23C11.16	plo1		Polo kinase Plo1
	SPAC6G10.12c	ace2		transcription factor Ace2	ACE2	YLR131C		transcription factor
Module 5
	SPAC10F6.06	vip1		rrm RNA recognition motif
	SPAC9E9.04			bap31homolog	YET3	YDL072C		Endoplasmic reticulum transmembrane protein, homolog of human BAP31 protein
	SPAC11D3.04c			SnoaL
	SPAC2C4.11c	rbp28		RNA-binding protein Rbp28	PNO1	YOR145C	DIM2|RRP20	Essential nucleolar protein required for pre-18S rRNA processing, interacts with Dim1p, an 18S rRNA dimethyltransferase, and also with Nob1p, which is involved in proteasome biogenesis; contains a KH domain
	SPBC13G1.09			bystin-family protein	ENP1	YBR247C	MEG1	Protein associated with U3 and U14 snoRNAs, required for pre-rRNA processing and 40S ribosomal subunit synthesis; localized in the nucleus and concentrated in the nucleolus
	SPBC649.04	uvi15		UV-induced protein Uvi15
	SPBC119.10			asparagine synthetase	ASN1	YPR145W		Asparagine synthetase, isozyme of Asn2p; catalyzes the synthesis of L-asparagine from L-aspartate in the asparagine biosynthetic pathway	asparagine synthetase
	SPBC365.14c			UDP-glucose 4-epimerase	GAL10	YBR019C		UDP-glucose-4-epimerase, catalyzes the interconversion of UDP-galactose and UDP-D-glucose in galactose metabolism; also catalyzes the conversion of alpha-D-glucose or alpha-D-galactose to their beta-anomers	UDP-glucose 4-epimerase
	SPCC18.05c			notchless-like protein	RSA4	YCR072C		WD-repeat protein involved in ribosome biogenesis; required for maturation and efficient intra-nuclear transport or pre-60S ribosomal subunits, localizes to the nucleolus
	SPCC1494.08c			hypothetical protein
Module 6
	SPAC23H4.01c		SPAP27G11.01	ankyrin repeat protein	SWH1	YAR042W	OSH1|YAR044W	Protein similar to mammalian oxysterol-binding protein; contains ankyrin repeats; localizes to the Golgi and the nucleus-vacuole junction
	SPAC3F10.15c	spo12		spo12 family protein	BNS1	YGR230W		Protein with some similarity to Spo12p; overexpression bypasses need for Spo12p, but not required for meiosis
	SPAC11E3.13c			GPI anchored protein
	SPBC19G7.09	ulp1		peptidase family C48	ULP1	YPL020C	NIB1	Ubl (ubiquitin-like protein)-specific protease that cleaves Smt3p protein conjugates; specifically required for cell cycle progression; associates with nucleoporins and may interact with septin rings during telophase	Smt3-specific protease
	SPBC2F12.13	klp5	sot1	kinesin-like protein Klp5
	SPBC16G5.15c	fkh2		fork head transcription factor Fkh2	FKH2	YNL068C		Transcription factor of the forkhead family that regulates the cell cycle and pseudohyphal growth; also involved in chromatin silencing at HML and HMR; potential Cdc28p substrate	forkhead protein
	SPBC1289.01c	chr4	cfh3, SPBC1539.11c	chitin synthase regulatory factor
	SPCC338.08			sequence orphan
	SPCC285.16c	msh6		MutS protein homolog	MSH6	YDR097C	PMS3	Protein required for mismatch repair in mitosis and meiosis, forms a complex with Msh2p to repair both single-base & insertion-deletion mispairs; potentially phosphorylated by Cdc28p
Module 7
	SPAC7D4.07c	trx1		thioredoxin Trx1	TRX3	YCR083W		Mitochondrial thioredoxin, highly conserved oxidoreductase required to maintain the redox homeostasis of the cell, forms the mitochondrial thioredoxin system with Trr2p, redox state is maintained by both Trr2p and Glr1p	thioredoxin
	SPAC6G9.12	cfr1		Chs five related protein Cfr1	CHS5	YLR330W	CAL3	Protein involved in export from the Golgi to plasma membrane; involved in chitin biosynthesis through its role in Chs3p localization; interacts with Arf1p, Bch1p, Fmp50p, Bud7p, and Chs6p
	SPAC1F7.03	pkd2		TRP-like ion channel
	SPAC11E3.10			VanZ-like family protein
	SPAP8A3.08	cdc4		myosin II light chain
	SPAC343.20			sequence orphan
	SPAC631.01c	acp2		F-actin capping protein beta subunit	CAP2	YIL034C		Beta subunit of the capping protein (CP) heterodimer (Cap1p and Cap2p) which binds to the barbed ends of actin filaments preventing further polymerization; localized predominantly to cortical actin patches	capping protein beta subunit
	SPAC6F6.13c			conserved eukaryotic protein
	SPAC1639.01c		SPAC806.09c	GNS1/SUR4 family protein	SUR4	YLR372W	APA1|ELO3|SRE1|VBM1	Elongase, involved in fatty acid and sphingolipid biosynthesis; synthesizes very long chain 20-26-carbon fatty acids from C18-CoA primers; involved in regulation of sphingolipid biosynthesis	elongase
	SPAC22E12.05c	rer1		Rer1 family protein	RER1	YCL001W		Protein involved in retention of membrane proteins, including Sec12p, in the ER; localized to Golgi; functions as a retrieval receptor in returning membrane proteins to the ER
	SPBP8B7.25	cyp4		cyclophilin
	SPBC31F10.16			ChAPs family protein	CHS6	YJL099W	CSD3	Member of the Chs5p-Arf1p-binding proteins (ChAPs), a group of 4 related, interacting proteins (Bch1p, Fmp50p, Bud7p, Chs6p) that mediate export of specific cargo proteins, including chitin synthase Chs3p, from the Golgi to plasma membrane
	SPBC839.02			arrestin family
	SPBC1734.04		SPBC337.20	alpha-1,6-mannosyltransferase complex subunit	ANP1	YEL036C	GEM3|MNN8	Subunit of the alpha-1,6 mannosyltransferase complex; type II membrane protein; has a role in retention of glycosyltransferases in the Golgi; involved in osmotic sensitivity and resistance to aminonitrophenyl propanediol
	SPBC1306.01c		SPBC409.22c	translation elongation factor G	MEF1	YLR069C		Mitochondrial elongation factor involved in translational elongation
	SPBC21B10.09			acetyl-CoA transporter
	SPBC21B10.07			glycosyl hydrolase family 16
	SPBC17G9.08c	csx2		ADP-ribosylation factor
	SPBC14C8.01c	cut2	SPBC1815.02c	securin
	SPBPB2B2.09c			2-dehydropantoate 2-reductase	PAN5	YHR063C		2-dehydropantoate 2-reductase, part of the pantothenic acid pathway, structurally homologous to E. coli panE
	SPCC1906.01	mpg1		mannose-1-phosphate guanyltransferase Mpg1	PSA1	YDL055C	MPG1|SRB1|VIG9	GDP-mannose pyrophosphorylase (mannose-1-phosphate guanyltransferase), synthesizes GDP-mannose from GTP and mannose-1-phosphate in cell wall biosynthesis; required for normal cell wall structure	GDP-mannose pyrophosphorylase|mannose-1-phosphate guanyltransferase
	SPCC965.06			potassium channel subunit
	SPCC965.14c			cytosine deaminase	FCY1	YPR062W	yCD	Cytosine deaminase, zinc metalloenzyme that catalyzes the hydrolytic deamination of cytosine to uracil; of biomedical interest because it also catalyzes the deamination of 5-fluorocytosine (5FC) to form anticancer drug 5-fluorouracil (5FU)	cytosine deaminase
	SPCC553.12c		SPCC794.13	conserved fungal protein	SYS1	YJL004C		Integral membrane protein of the Golgi required for targeting of the Arf-like GTPase Arl3p to the Golgi; multicopy suppressor of ypt6 null mutation
	SPCC1795.10c			DUF396	SVP26	YHR181W		Integral membrane protein of the early Golgi apparatus, may function to promote retention of proteins in the early Golgi compartment; mutation affects protein N-glycosylation and cell wall integrity
	SPCC4F11.03c			sequence orphan
	SPCC306.08c			malate dehydrogenase	MDH1	YKL085W		Mitochondrial malate dehydrogenase, catalyzes interconversion of malate and oxaloacetate; involved in the tricarboxylic acid (TCA) cycle	malate dehydrogenase
Module 8
	SPAC222.09	seb1		RNA-binding protein Seb1	NRD1	YNL251C		RNA-binding protein that interacts with the C-terminal domain of the RNA polymerase II large subunit (Rpo21p), required for transcription termination and 3' end maturation of nonpolyadenylated RNAs
	SPAC1B1.01			transcription factor Rdp1
	SPAC1F12.05			conserved fungal protein	LDB19	YOR322C		Protein of unknown function involved in maintenance of proper telomere length; null mutant shows a reduced affinity for the alcian blue dye suggesting a decreased net negative charge of the cell surface
	SPAC1527.03			RNA-binding protein	SLF1	YDR515W	SRO99	RNA binding protein that associates with polysomes; proposed to be involved in regulating mRNA translation; involved in the copper-dependent mineralization of copper sulfide complexes on cell surface in cells cultured in copper salts
	SPAC29B12.08			sequence orphan
	SPAC16C9.03			export adaptor	NMD3	YHR170W	SRC5	Protein involved in nuclear export of the large ribosomal subunit; acts as a Crm1p-dependent adapter protein for export of nascent ribosomal subunits through the nuclear pore complex
	SPAC18G6.11c	rrn3		ribosomal DNA	RRN3	YKL125W		Protein required for transcription of rDNA by RNA polymerase I; transcription factor independent of DNA template; involved in recruitment of RNA polymerase I to rDNA	DNA independent RNA polymerase I transcription factor
	SPAPB24D3.09c			ABC transporter family	PDR10	YOR328W		ABC (ATP-binding cassette) membrane pump involved in the pleiotropic drug resistance network, regulated by Pdr1p and Pdr3p, similar to Pdr5p
	SPAC6G9.02c	nop9		RNA-binding protein Nop9	NOP9	YJL010C		Essential nucleolar protein required for 18S rRNA synthesis
	SPAC27F1.06c			peptidyl-prolyl cis-trans isomerase	FPR3	YML074C	NPI46	Nucleolar peptidyl-prolyl cis-trans isomerase (PPIase); FK506 binding protein; phosphorylated by casein kinase II (Cka1p-Cka2p-Ckb1p-Ckb2p) and dephosphorylated by Ptp1p
	SPBC336.02			18S rRNA dimethylase	DIM1	YPL266W	CDH1	Essential 18S rRNA dimethylase, responsible for conserved m6(2)Am6(2)A dimethylation in 3'-terminal loop of 18 S rRNA, part of 90S and 40S pre-particles in nucleolus, involved in pre-ribosomal RNA processing	dimethyladenosine transferase
	SPBC1271.10c			membrane transporter	HOL1	YNR055C		Putative ion transporter similar to the major facilitator superfamily of transporters; mutations in membrane-spanning domains permit nonselective cation uptake
	SPBC56F2.09c	arg5		carbamoyl-phosphate synthase Arg5	CPA1	YOR303W		Small subunit of carbamoyl phosphate synthetase, which catalyzes a step in the synthesis of citrulline, an arginine precursor; translationally regulated by an attenuator peptide encoded by YOR302W within the CPA1 mRNA 5'-leader	carbamoyl phosphate synthetase
	SPBC651.01c	nog1	SPBC725.18c	GTP binding protein Nog1	NOG1	YPL093W		Putative GTPase that associates with free 60S ribosomal subunits in the nucleolus and is required for 60S ribosomal subunit biogenesis; constituent of 66S pre-ribosomal particles; member of the ODN family of nucleolar G-proteins
	SPBC14F5.12c	cbh2		centromere binding protein Cbh2
	SPCC126.09			vacuolar membrane zinc transporter	ZRT3	YKL175W		Vacuolar membrane zinc transporter, transports zinc from storage in the vacuole to the cytoplasm when needed; transcription is induced under conditions of zinc deficiency
	SPCC794.03			amino acid permease family
	SPCC1795.12c			dubious
	SPCC1494.06c			ATP-dependent RNA helicase	DBP9	YLR276C		ATP-dependent RNA helicase of the DEAD-box family involved in biogenesis of the 60S ribosomal subunit
	SPCC1827.05c			rrm RNA recognition motif	NOP15	YNL110C		Constituent of 66S pre-ribosomal particles, involved in 60S ribosomal subunit biogenesis; localizes to both nucleolus and cytoplasm
Module 9
	SPAC688.11	end4	sla2	Huntingtin-interacting protein homolog	SLA2	YNL243W	END4|MOP2	Transmembrane actin-binding protein involved in membrane cytoskeleton assembly and cell polarization; adaptor protein that links actin to clathrin and endocytosis; present in the actin cortical patch of the emerging bud tip; dimer in vivo
	SPAC23H4.15			ribosome biogenesis protein	TSR1	YDL060W		Protein required for processing of 20S pre-rRNA in the cytoplasm, associates with pre-40S ribosomal particles
	SPAC323.07c			MatE family transporter
	SPAC637.13c			cytoskeletal signaling protein
	SPAC26F1.07			2-methylbutyraldehyde reductase
	SPBC660.06			hypothetical protein	WWM1	YFL010C		WW domain containing protein of unknown function; binds to Mca1p, a caspase-related protease that regulates H2O2-induced apoptosis; overexpression causes Gi phase growth arrest and clonal death that is suppressed by overexpression of MCA1
	SPBC9B6.07			nucleolar protein Nop52 family	RRP1	YDR087C		Essential evolutionarily conserved nucleolar protein necessary for biogenesis of 60S ribosomal subunits and processing of pre-rRNAs to mature rRNAs, associated with several distinct 66S pre-ribosomal particles
	SPBC12C2.12c	glo1	SPBC21D10.03c	glyoxalase I	GLO1	YML004C		Monomeric glyoxalase I, catalyzes the detoxification of methylglyoxal (a by-product of glycolysis) via condensation with glutathione to produce S-D-lactoylglutathione; expression regulated by methylglyoxal levels and osmotic stress	lactoylglutathione lyase (glyoxalase I)
	SPBC1778.06c	fim1		fimbrin	SAC6	YDR129C	ABP67	Fimbrin, actin-bundling protein; cooperates with Scp1p (calponin/transgelin) in the organization and maintenance of the actin cytoskeleton	actin filament bundling protein
	SPBP8B7.15c			ubiquitin-protein ligase E3	MPE1	YKL059C		Essential conserved subunit of CPF (cleavage and polyadenylation factor), plays a role in 3' end formation of mRNA via the specific cleavage and polyadenylation of pre-mRNA, contains a putative RNA-binding zinc knuckle motif
	SPBC19F5.05c	ppp1	SPBC25D12.01c	pescadillo-family	NOP7	YGR103W	YPH1	Nucleolar protein involved in rRNA processing and 60S ribosomal subunit biogenesis; constituent of several different pre-ribosomal particles
	SPBC23E6.01c		SPBPJ758.01	RNA-binding protein	NGR1	YBR212W	RBP1	RNA binding protein that negatively regulates growth rate; interacts with the 3' UTR of the mitochondrial porin (POR1) mRNA and enhances its degradation; overexpression impairs mitochondrial function; expressed in stationary phase	glucose-repressible RNA binding protein
	SPCC1183.11		SPCC31H12.01	MS ion channel
	SPCC548.06c			hexose transporter
	SPCC364.07		SPCC4G3.01	D-3 phosphoglycerate dehydrogenase	SER33	YIL074C		3-phosphoglycerate dehydrogenase, catalyzes the first step in serine and glycine biosynthesis; isozyme of Ser3p	3-phosphoglycerate dehydrogenase
Module 10
	SPAC19G12.09			NADPH-dependent alpha-keto amide reductase
	SPAC821.03c			sequence orphan
	SPAC6F12.03c	fsv1		SNARE	SYN8	YAL014C	SLT2|UIP2	Endosomal SNARE related to mammalian syntaxin 8
	SPAC521.04c			calcium permease
	SPBC11B10.09	cdc2	swo2	cyclin-dependent protein kinase Cdc2	CDC28	YBR160W	CDK1|HSL5|SRM5	Catalytic subunit of the main cell cycle cyclin-dependent kinase (CDK); alternately associates with G1 cyclins (CLNs) and G2/M cyclins (CLBs) which direct the CDK to specific substrates	cyclin-dependent protein kinase
	SPBC1711.07			WD repeat protein	RRB1	YMR131C		Essential nuclear protein involved in early steps of ribosome biogenesis; physically interacts with the ribosomal protein Rpl3p
	SPBC215.13			sequence orphan
	SPCC18.04	pof6		F-box protein	RCY1	YJL204C		F-box protein involved in recycling plasma membrane proteins internalized by endocytosis; localized to sites of polarized growth
	SPCC1739.01		SPCC1906.05	zinc finger protein
	SPCC794.11c			ENTH domain protein	ENT3	YJR125C		Protein containing an N-terminal epsin-like domain involved in clathrin recruitment and traffic between the Golgi and endosomes; associates with the clathrin adaptor Gga2p
	SPCC594.04c			steroid oxidoreductase superfamily protein
Module 11
	SPAC31G5.02			conserved fungal protein
	SPAC328.05			RNA-binding protein
	SPAC2F7.11	nrd1	msa2	RNA binding protein Nrd1
	SPAC1687.10	mcp1		meiosis specific coiled-coil protein Mcp1
	SPAC27D7.03c	mei2		RNA-binding protein involved in meiosis Mei2
	SPAC14C4.12c			SWIRM domain
	SPBC25B2.08			sequence orphan
	SPBC1347.09			hexaprenyldihydroxybenzoate methyltransferase
	SPBC1A4.03c	top2	ptr11	DNA topoisomerase II	TOP2	YNL088W	TOR3|TRF3	Essential type II topoisomerase, relieves torsional strain in DNA by cleaving and re-sealing the phosphodiester backbone of both positively and negatively supercoiled DNA; cleaves complementary strands; localizes to axial cores in meiosis	topoisomerase II
	SPBC18E5.03c			kinetochore protein Sim4
	SPBC19G7.07c			hypothetical protein
	SPCC4E9.02	cig1	SPCC645.01	cyclin
	SPCC1919.05			TPR repeat protein	SKI3	YPR189W	SKI5	Protein involved in exosome mediated 3' to 5' mRNA degradation and translation inhibition of non-poly(A) mRNAs; forms complex with Ski2p and Ski8p; required for repressing propagation of dsRNA viruses
	SPCC1753.02c	git3		G-protein coupled receptor Git3	GPR1	YDL035C		Plasma membrane G protein coupled receptor (GPCR) that interacts with the heterotrimeric G protein alpha subunit, Gpa2p, and with Plc1p; sensor that integrates nutritional signals with the modulation of cell fate via PKA and cAMP synthesis	G protein coupled receptor (GPCR)
	SPCC1919.10c	myo52		myosin type V
Module 12
	SPAC19E9.02	fin1		serine/threonine protein kinase Fin1
	SPAC343.13			glutamyl-tRNA amidotransferase	PET112	YBL080C		Protein required for mitochondrial translation; mutation is functionally complemented by a Bacillus subtilis ortholog
	SPAC25H1.05	meu29		meiotic expression upregulated
	SPAC2E1P5.03			DNAJ domain protein	ERJ5	YFR041C		Endoplasmic reticulum protein that may function as a cochaperone, as suggested by the presence of a DnaJ-like domain
	SPAC12G12.06c			RNA 3'-terminal phosphate cyclase	RCL1	YOL010W		RNA terminal phosphate cyclase-like protein involved in rRNA processing at sites A0, A1, and A2; does not possess detectable RNA cyclase activity
	SPAC513.03	mfm2		M-factor precursor
	SPAC4H3.11c			spindle pole body protein	DFG16	YOR030W	ECM41|ZRG11	Probable multiple transmembrane protein, involved in diploid invasive and pseudohyphal growth upon nitrogen starvation; required for accumulation of processed Rim101p
	SPAC1071.09c			DNAJ domain protein	JJJ3	YJR097W	DPH4	Protein of unknown function, contains a J-domain, which is a region with homology to the E. coli DnaJ protein
	SPAC1687.19c			queuine tRNA-ribosyltransferase
	SPBC119.08	pmk1	spm1	MAP kinase Pmk1	SLT2	YHR030C	BYC2|MPK1|SLK2	Serine/threonine MAP kinase involved in regulating the maintenance of cell wall integrity and progression through the cell cycle; regulated by the PKC1-mediated signaling pathway
	SPBC83.18c			C2 domain
	SPBC1289.04c	pob1		Boi family protein	BOI1	YBL085W	BOB1|GIN7	Protein implicated in polar growth, functionally redundant with Boi2p; interacts with bud-emergence protein Bem1p; contains an SH3 (src homology 3) domain and a PH (pleckstrin homology) domain
	SPCC18.02			membrane transporter
	SPCC825.03c	psy1	sso1	SNARE	SSO2	YMR183C		Plasma membrane t-SNARE involved in fusion of secretory vesicles at the plasma membrane; syntaxin homolog that is functionally redundant with Sso1p	t-SNARE
Module 13
	SPAC17H9.20	psc3	SPAC607.01	mitotic cohesin complex, non-SMC subunit Psc3	IRR1	YIL026C	SCC3	Subunit of the cohesin complex, which is required for sister chromatid cohesion during mitosis and meiosis and interacts with centromeres and chromosome arms, essential for viability	cohesin complex subunit
	SPAC2E1P3.04			copper amine oxidase
	SPAC12G12.07c			sequence orphan
	SPAC2F7.04	pmc2		RNA polymerase II holoenzyme mediator complex subunit
	SPAC1D4.06c	csk1		cyclin-dependent kinase activating kinase Csk1	CAK1	YFL029C	CIV1	Cyclin-dependent kinase-activating kinase required for passage through the cell cycle, phosphorylates and activates Cdc28p; nucleotide-binding pocket differs significantly from those of most other protein kinases	cyclin-dependent kinase-activating kinase
	SPAC1687.17c			Der1-like	TPN1	YGL186C		Plasma membrane pyridoxine (vitamin B6) transporter; member of the purine-cytosine permease subfamily within the major facilitator superfamily; proton symporter with similarity to Fcy21p, Fcy2p, and Fcy22p	plasma membrane pyridoxine transport protein
	SPBC83.11			phosphate/phosphoenolpyruvate translocator	SLY41	YOR307C		Protein involved in ER-to-Golgi transport
	SPBC18E5.07			proline-serine rich protein
	SPBC32F12.09	rum1		CDK inhibitor Rum1	ACF4	YJR083C		Protein of unknown function, computational analysis of large-scale protein-protein interaction data suggests a possible role in actin cytoskeleton organization; potential Cdc28p substrate
	SPBC1685.03			signal peptidase subunit
	SPBC4F6.11c			asparagine synthase
	SPBC336.12c	cdc10		MBF transcription factor complex subunit Cdc10
	SPBC1703.14c	top1		DNA topoisomerase I	TOP1	YOL006C	MAK1|MAK17	Topoisomerase I, nuclear enzyme that relieves torsional strain in DNA by cleaving and re-sealing the phosphodiester backbone; relaxes both positively and negatively supercoiled DNA; functions in replication, transcription, and recombination	topoisomerase I
	SPBC16A3.11	eso1		sister chromatid cohesion protein Eso1	RAD30	YDR419W	DBH1	DNA polymerase eta, involved in the predominantly error-free bypass replication of DNA lesions, catalyzes the efficient and accurate synthesis of DNA opposite cyclobutane pyrimidine dimers; homolog of human POLH and bacterial DinB proteins	DNA polymerase eta
	SPBC646.06c	agn2		glucan endo-1,3-alpha-glucosidase Agn2
	SPCC1322.09			conserved fungal protein
	SPCC794.15			dubious
	SPCC1840.02c	bgs4	orb11, cwg1	1,3-beta-glucan synthase subunit Bgs4	FKS3	YMR306W		Protein of unknown function, has similarity to 1,3-beta-D-glucan synthase catalytic subunits Fks1p and Gsc2p
	SPAC22F3.09c	res2	mcs1, pct1	MBF transcription factor complex subunit Res2	MBP1	YDL056W		transcription factor
Module 14
	SPAC977.10	sod2		CPA1 sodium ion/proton antiporter
	SPAC821.11	pro1		gamma-glutamyl phosphate reductase Pro1	PRO2	YOR323C		Gamma-glutamyl phosphate reductase, catalyzes the second step in proline biosynthesis	gamma-glutamyl phosphate reductase
	SPAC664.03			RNA polymerase II associated Paf1 complex	PAF1	YBR279W		RNA polymerase II-associated protein, defines a large complex that is biochemically and functionally distinct from the Srb-Mediator form of Pol II holoenzyme and is required for full expression of a subset of cell cycle-regulated genes
	SPAC869.05c			sulfate transporter	SUL2	YLR092W		High affinity sulfate permease; sulfate uptake is mediated by specific sulfate transporters Sul1p and Sul2p, which control the concentration of endogenous activated sulfate intermediates	high affinity sulfate permease
	SPAC6B12.07c			zinc finger protein
	SPAC1142.02c		SPAC17G6.19c	conserved protein
	SPAC977.09c			phospholipase	PLB3	YOL011W		Phospholipase B (lysophospholipase) involved in phospholipid metabolism; hydrolyzes phosphatidylinositol and phosphatidylserine and displays transacylase activity in vitro	phospholipase B (lysophospholipase)
	SPBC28F2.11			chromatin remodeling complex subunit	HMO1	YDR174W	HSM2	Chromatin associated high mobility group (HMG) family member involved in genome maintenance; rDNA-binding component of the Pol I transcription system; associates with a 5'-3' DNA helicase and Fpr1p, a prolyl isomerase
	SPBPB7E8.01			glycoprotein
	SPBC1105.14			zinc finger protein	RPN4	YDL020C	SON1|UFD5	Transcription factor that stimulates expression of proteasome genes; Rpn4p levels are in turn regulated by the 26S proteasome in a negative feedback control mechanism; RPN4 is transcriptionally regulated by various stress responses
	SPBC11B10.10c	pht1		histone H2A variant	HTZ1	YOL012C	HTA3	Histone variant H2AZ, exchanged for histone H2A in nucleosomes by the SWR1 complex; involved in transcriptional regulation through prevention of the spread of silent heterochromatin	H2A.F/Z|H2AZ
	SPBC17G9.06c			acetyltransferase
	SPBC19C7.04c			conserved yeast protein
	SPBC3B8.02	php5		CCAAT-binding factor complex subunit Php5	HAP5	YOR358W		Subunit of the heme-activated, glucose-repressed Hap2/3/4/5 CCAAT-binding complex, a transcriptional activator and global regulator of respiratory gene expression; required for assembly and DNA binding activity of the complex	CCAAT-binding transcription factor component (along with Hap2p and Hap3p)
	SPCC553.07c			DinB translesion DNA repair polymerase
	SPCC338.12			protease inhibitor	PBI2	YNL015W	I2B|IB2|LMA1	Cytosolic inhibitor of vacuolar proteinase B, required for efficient vacuole inheritance; with thioredoxin forms protein complex LMA1, which assists in priming SNARE molecules and promotes vacuole fusion	proteinase inhibitor I2B (PBI2)
	SPCC306.03c	cnd2		condensin subunit Cnd2	BRN1	YBL097W		Essential protein required for chromosome condensation, likely to function as an intrinsic component of the condensation machinery, may influence multiple aspects of chromosome transmission and dynamics
Module 15
	SPAC343.12	rds1		conserved fungal protein
	SPAC1039.02			calcineurin-like phosphoesterase
	SPAC212.10			pseudo-malic acid transport protein
	SPAC5H10.13c	gmh2		alpha-1,2-galactosyltransferase Gmh2
	SPAC13G6.10c			conserved fungal protein
	SPAC24B11.10c			chitin synthase regulatory factor Chr3	ACK1	YDL203C		Hypothetical protein
	SPAC3G9.05			GTPase activating protein	SPH1	YLR313C		Protein involved in shmoo formation and bipolar bud site selection; homologous to Spa2p, localizes to sites of polarized growth in a cell cycle dependent- and Spa2p-dependent manner, interacts with MAPKKs Mkk1p, Mkk2p, and Ste7p
	SPAC17A2.09c	csx1		RNA-binding protein Csx1
	SPAC26H5.08c	bgl2		glucan 1,3-beta-glucosidase
	SPAC23D3.04c	gpd2		glycerol-3-phosphate dehydrogenase Gpd2
	SPAC27D7.09c			predicted N-terminal signal sequence
	SPAC27D7.11c			possibly S. pombe specific
	SPBC17D1.06	dbp3		ATP-dependent RNA helicase Dbp3	DBP3	YGL078C		Putative ATP-dependent RNA helicase of the DEAD-box family involved in ribosomal biogenesis	ATP dependent RNA helicase|dead/deah box protein CA3
	SPBC16D10.06			ZIP zinc transporter domain	ZRT1	YGL255W		High-affinity zinc transporter of the plasma membrane, responsible for the majority of zinc uptake; transcription is induced under low-zinc conditions by the Zap1p transcription factor
	SPBC839.07	ibp1		itty bitty phosphatase Ibp1
	SPBC557.03c	pim1	dcd1, ptr2	GDP/GTP exchange factor	SRM1	YGL097W	MTR1|PRP20	Nucleotide exchange factor for Gsp1p, localizes to the nucleus, required for nucleocytoplasmic trafficking of macromolecules; potentially phosphorylated by Cdc28p	pheromone response pathway suppressor
	SPBC3B8.06			conserved fungal protein
	SPCC297.03	ssp1		serine/threonine protein kinase Ssp1	TOS3	YGL179C		Protein kinase, related to and functionally redundant with Elm1p and Sak1p for the phosphorylation and activation of Snf1p; functionally orthologous to LKB1, a mammalian kinase associated with Peutz-Jeghers cancer-susceptibility syndrome
	SPCC553.10			glycoprotein
	SPCC1682.08c			RNA-binding protein Mcp2
	SPCC18B5.07c	nup61		nucleoporin	YRB2	YIL063C		Protein of unknown function involved in nuclear processes of the Ran-GTPase cycle; involved in nuclear protein export; contains Ran Binding Domain and FxFG repeats; interacts with Srm1p, GTP-Gsp1p, Rna1p and Crm1p; is not essential
Module 16
	SPAC821.06	spn2		septin	SPR28	YDR218C		Sporulation-specific homolog of the yeast CDC3/10/11/12 family of bud neck microfilament genes; meiotic septin expressed at high levels during meiotic divisions and ascospore formation	septin
	SPAC824.04			WD repeat protein	SWD2	YKL018W	CPS35|SAF37	Subunit of the COMPASS (Set1C) complex, which methylates histone H3 on lys 4 and is involved in telomeric silencing; subunit of CPF (cleavage and polyadenylation factor), a complex involved in RNAP II transcription termination	compass (complex proteins associated with Set1p) component
	SPAC1610.04			meiotically upregulated gene Mug99
	SPAC4A8.04	isp6	prb1	vacuolar serine protease Isp6	PRB1	YEL060C	CVT1	Vacuolar proteinase B (yscB), a serine protease of the subtilisin family; involved in protein degradation in the vacuole and required for full protein degradation during sporulation	vacuolar protease B|yscB
	SPAC806.07	ndk1		nucleoside diphosphate kinase	YNK1	YKL067W	NDK1	Nucleoside diphosphate kinase, catalyzes the transfer of gamma phosphates from nucleoside triphosphates, usually ATP, to nucleoside diphosphates by a mechanism that involves formation of an autophosphorylated enzyme intermediate	nucleoside diphosphate kinase
	SPAC589.09			sec14 cytosolic factor family
	SPAC24H6.01c		SPAPB21F2.01	membrane bound O-acyl transferase, MBOAT	GUP2	YPL189W		Probable membrane protein with a possible role in proton symport of glycerol; member of the MBOAT family of putative membrane-bound O-acyltransferases; Gup1p homolog
	SPAC821.04c	cid13		poly
	SPAC644.06c	cdr1	nim1	GIN4 family protein kinase Cdr1	HSL1	YKL101W	NIK1	Nim1p-related protein kinase that regulates the morphogenesis and septin checkpoints; associates with the assembled septin filament; required along with Hsl7p for bud neck recruitment, phosphorylation, and degradation of Swe1p	serine-threonine kinase
	SPAC24C9.05c			conserved protein
	SPAC2F7.14c			exosome subunit	RRP4	YHR069C		Protein involved in rRNA processing; component of the exosome 3->5 exonuclease complex with Rrp41p, Rrp42p, Rrp43p and Dis3p	3'-5' exoribonuclease|3'-5' exoribonuclease complex component with Rrp4p, Rrp41p, Rrp42p and Dis3p (Rrp44p)
	SPBC27B12.06	gpi13		GPI anchor biosynthesis protein	GPI13	YLL031C	MPC1	ER membrane localized phosphoryltransferase that adds phosphoethanolamine onto the third mannose residue of the glycosylphosphatidylinositol (GPI) anchor precursor; similar to human PIG-O protein
	SPBC19C2.10			src
	SPBC365.01			sec14 cytosolic factor family	CSR1	YLR380W	SFH2	Phosphatidylinositol transfer protein with a potential role in lipid turnover; interacts specifically with thioredoxin peroxidase (Tsa2p) and may have a role in oxidative stress resistance
	SPBC19F8.07	crk1	mop1, mcs6	cyclin-dependent kinase activating kinase Crk1	KIN28	YDL108W		Serine/threonine protein kinase, subunit of the transcription factor TFIIH; involved in transcription initiation at RNA polymerase II promoters
	SPBC17D11.06	spp2	pri2	DNA primase large subunit Spp2	PRI2	YKL045W		Subunit of DNA primase, which is required for DNA synthesis and double-strand break repair	DNA primase p58 polypeptide
	SPBC17D11.08			WD repeat protein
	SPBC582.03	cdc13		cyclin	CLB1	YGR108W	SCB1	B-type cyclin involved in cell cycle progression; activates Cdc28p to promote the transition from G2 to M phase; accumulates during G2 and M, then targeted via a destruction box motif for ubiquitin-mediated degradation by the proteasome	B-type cyclin
	SPBC1709.13c			lysine methyltransferase	RKM1	YPL208W		SET-domain lysine-N-methyltransferase, catalyzes the formation of dimethyllysine residues on the large ribsomal subunit protein L23a (RPL23A and RPL23B)	methyltransferase
	SPBC4F6.05c			lectin	EMP47	YFL048C		Integral membrane component of endoplasmic reticulum-derived COPII-coated vesicles, which function in ER to Golgi transport
	SPBC26H8.13c			sequence orphan
	SPBC428.17c			sequence orphan
	SPCC576.02			hydantoin racemase
	SPCC736.14	dis1		microtubule-associated protein Dis1	STU2	YLR045C		Microtubule-associated protein (MAP) of the XMAP215/Dis1 family; regulates microtubule dynamics during spindle orientation and metaphase chromosome alignment; interacts with spindle pole body component Spc72p
	SPCC4G3.06c	mrpl4		mitochondrial ribosomal protein subunit L4	MRPL4	YLR439W		Mitochondrial ribosomal protein of the large subunit	YmL40
	SPCC320.14		SPCC330.15c	threo-3-hydroxyaspartate ammonia-lyase
	SPCC16C4.06c			tRNA pseudouridylate synthase
	SPBC2F12.11c	rep2		transcriptional activator Rep2
